# Supplementary material for: QTL mapping and analysis for drought tolerance in rice by genome-wide association study
Source: Front Plant Sci. 2023 Jul 25;14:1223782. doi: 10.3389/fpls.2023.1223782 (PMC10408195; doi:10.3389/fpls.2023.1223782)
Supplement: Supplementary file 1 [file Table_1.xlsx]

## Sheet: Sheet2
No. of lines	Plant Height	Panicle No.	Effective Panicle Length	Filled Grains per Panicle	Grains per Panicle	Seed setting rate	Thousand-grain Weight	Grain Yield Plant	Aboveground Biomass	Tiller Number	Days to Flowering	Chlorophyll Content	Leaf Length	Leaf Width	Leaf Area	Leaf Aspect Ratio
3		0.519231	1.16706	0.591717	1.57863	0.709362	0.993409	0.592934	0.595343	0.54	1.11905	0.902434
4	0.69501	0.766667	0.900204	0.525617	0.728755	0.904523	0.948937	0.498559	0.618374	0.610465	1.01316	0.785601	0.251754	0.859416	0.238976	0.289945
5	0.709331	0.52459	0.837603	0.494154	1.11879	0.783161	0.770658	0.378655	0.385849	0.613333	1.08974	0.932803	0.558939	0.809829	0.426938	0.702493
8	0.576534	0.678571	0.756014	0.666349	0.737347	1.29104	1.05296	0.70069	0.465354	0.6	1	0.700621	0.611257	0.881465	0.507286	0.694799
10	0.673445	0.558824	0.823364	0.27006	0.703641	0.737379	0.882431	0.239339	0.446955	0.48	1.10959	0.944753	0.381948	0.709111	0.270007	0.540918
12	0.63332	0.868421	0.873457	0.522971	0.701768	0.877292	0.796607	0.411655	0.534896	0.525	1.06579	0.88547	0.270378	0.576878	0.163288	0.468317
13	0.709816	0.947368	0.821841	0.698961	0.725369	0.997609	0.908231	0.639557	0.471791	0.483871	1.13158	0.745016	0.312863	0.850326	0.274738	0.335244
14	0.695903	0.675	0.865834	0.427876	0.559143	0.954843	0.965935	0.410157	0.466772	1.36667	1.06579	0.873433	0.420137	0.693168	0.325244	0.597327
15	0.715154	0.490196	0.830704	0.272137	0.717421	0.829824	0.872751	0.236105	0.324557	0.788462	1.0137	0.804372	0.519153	0.746503	0.382358	0.67497
16	0.677732	0.59322	0.976507	0.62753	1.14896	0.882849	0.797716	0.500554	0.450811	0.571429	1.11905	0.94081	0.374883	0.687954	0.268325	0.546299
17	0.724163	0.583333	0.892106	0.48054	0.748309	0.946119	0.969743	0.461146	0.503464	0.483871	1.04878	0.974563	0.648314	0.657776	0.559322	0.982344
18-1	0.677003	0.551724	0.891463	0.445777	0.888658	0.905717	0.982206	0.436902	0.396637	0.498361	1.23077	0.898456	0.765971	0.799924	0.581662	0.959667
18-2	0.735294	0.564103	0.839496	0.361213	0.695898	0.926611	0.869341	0.314453	0.453805	0.409756	1.09211	0.892713	0.528051	0.755268	0.388146	0.700316
19	0.732861	0.569767	0.953513	0.460572	0.777412	0.954069	0.873374	0.400234	0.434705	0.666667	1.04762	0.921323	0.506156	0.707877	0.378744	0.713204
20	0.638964	0.444444	0.869935	0.240198	0.688509	0.787917	0.852282	0.204404	0.293081	0.396226	1.07595	0.954919	0.548903	0.799437	0.437937	0.687868
21	0.646409	0.5	0.791267	0.337242	0.559543	0.967814	0.856	0.289368	0.355464	0.35	1.09211	0.753676	0.495357	0.577839	0.303306	0.852895
22	0.489156	1.13636	0.631946	0.252916	0.312479	0.485317	0.858075	0.216773	0.426994	0.54375	1.0137	0.633886	0.351597	0.84828	0.290398	0.401735
23	0.746855	0.576923	1.01694	0.408879	0.780541	0.880511	0.969793	0.396413	0.374978	0.471429	1.04167	0.78807	0.921558	1.3047	1.17423	0.712055
24	0.570487	0.761905	0.61482	0.298459	0.4594	0.66355	0.838618	0.250416	0.360006	0.703448	0.986301	0.75714	0.850103	0.833273	0.689239	1.02097
25	0.687717	0.975	0.890333	0.456165	0.49156	0.839943	0.810844	0.36879	0.410381	0.964286	0.974026	0.790486	0.535594	0.699428	0.384466	0.765548
26	0.690641	0.645161	0.896813	0.488993	0.61718	0.904584	0.916525	0.448368	0.37737	0.48	1.0119	0.873506	1.20543	0.721409	0.330574	1.6089
27	0.725806	0.95122	0.951685	0.867472	0.923021	0.977966	0.841201	0.732609	0.623368	0.793548	1.04762	0.806727	0.496386	0.647698	0.306101	0.764199
28	0.986815	0.484375	1.08264	0.666118	1.08011	1.30461	0.939099	0.621241	0.448855	0.682759	1.05952	0.929349	0.617907	0.715438	0.433775	0.861446
29	0.729943									0.6	0.91358	0.835112	0.766672	0.811003	0.518259	0.944003
30	0.547812	0.734694	1.03922	0.651959	1.12891	0.742763	0.964014	0.630772	0.753559	0.58125	0.934783	1.00761	0.769816	0.710776	0.555062	1.08318
33	0.760767	0.533333	1.01651	0.446075	0.920853	0.944899	0.807851	0.357604	0.363875	0.531429	1.04762	0.9417	0.566441	0.636985	0.415266	0.891517
34	0.704397	0.509804	1.01638	0.477776	1.00442	0.955564	0.835291	0.399733	0.305497	0.425806	1.02381	0.981306	0.595879	0.636187	0.441698	0.933116
35	0.644179	0.675676	0.723683	0.168129	0.406609	0.418936	0.896135	0.150764	0.313258	0.466667	0.930556	0.770095	0.534332	0.829179	0.434838	0.63593
36	0.72135	0.560976	0.948427	0.424148	0.804162	0.952998	0.97504	0.413757	0.360437	0.388235	1.04762	0.945959	0.537412	1.74984	0.368537	0.674032
37		0.482759	1.06279	0.738974	1.22635	0.975129	0.854344	0.626268	0.598618	0.438462			1.00984	0.87326	0.787057	1.16293
38	0.604167	0.642857	0.80725	0.487272	0.543483	1.2627	1.05083	0.511064	0.368852	0.432	1.01449	0.692939	0.634634	0.837846	0.528895	0.751406
39	0.640915	0.806452	0.946249	0.930729	0.941196	1.10355	1.00258	0.933103	0.657049	0.578571	1.06897	0.941333	0.838106	0.764716	0.715046	1.09663
40	0.764827									0.51	1.07143	1.07688	0.865287	1.14854	0.728723	0.995284
41	0.58015	0.777778	0.673898	0.332522	0.435329	0.990576	1.19776	0.396014	0.357305	0.4	0.957746	0.702061	0.558273	1.03245	0.55242	0.550974
42	0.784332	0.454545	1.0533	0.365609	0.921573	0.883545	0.94868	0.34731	0.325371	0.576	0.953488	0.725357	0.478225	0.470695	0.240526	1.01371
43	0.679239	0.62963	0.885777	0.286492	0.521109	0.938154	0.961246	0.274149	0.439014	0.685714	1
44	0.739057	0.419355	1.04625	0.47393	0.928779	0.975802	0.879102	0.410803	0.394306	0.7	1.05952	0.90982	0.456295	0.593154	0.256287	0.772585
45	0.809884	0.522727	0.826758	0.342842	0.746518	0.949553	0.847718	0.289376	0.411629	0.443478	0.973684	0.8101	0.688959	0.891977	0.619206	0.776253
46	0.724274									0.933333	1.10714	0.808917	0.958104	0.670828	0.635068	1.42701
47	0.692095	0.510204	0.816587	0.167273	0.427241	0.694818	0.860169	0.145621	0.216843	0.557143	0.975309	0.877503	0.561321	0.901141	0.495011	0.623055
49	0.795953	0.810811	0.937972	0.724357	0.878177	1.02733	0.938667	0.682582	0.598587	0.75	1.19231	0.979607	0.485554	0.725824	0.347787	0.668827
50	0.735813	0.881201	0.786468	0.564792	0.606861	0.898035	0.943882	0.534999	0.486558	0.728571	1.04286	0.581084	0.655481	0.699383	0.45316	0.936988
53	0.635901	0.972222	1.03884	1.02817	0.821475	0.88203	0.961633	0.988578	0.786147	0.658065	1.04444	0.962836	0.679475	0.785542	0.531467	0.86464
54	0.816098	0.5	1.02261	0.662108	1.25249	1.02225	1.04278	0.691681	0.720743	0.541935	0.988095	0.939064	0.536289	0.720525	0.395456	0.744006
55	0.676756	1.02273	0.587101	0.291491	0.356544	0.702319	0.870345	0.253037	0.411534	0.541935	0.985714	0.77861	0.732646	0.913102	0.675454	0.800597
56	0.767658	1.32258	0.682817	0.449299	0.329986	0.938707	1.01772	0.459914	0.698295	0.96	0.959459	0.820301	0.648323	0.794289	0.548787	0.792874
57	0.798785	0.791667	0.960959	0.762811	0.917587	1.04556	0.998182	0.757835	0.594463	1.8	1.05952	0.902071	0.467978	0.552482	0.260657	0.842526
58	0.872134	0.55814	1.02345	0.783402	1.37737	1.00268	1.02038	0.792139	0.791973	0.475	1.04762	1.02959	0.734017	1.03067	0.80944	0.70315
59	0.724042	0.589744	0.980069	0.59531	0.81799	1.13829	0.852408	0.503766	0.405846	0.428571	1.09524	1.01737	0.862562	0.751858	0.612731	1.14377
61	0.775765	0.392857	0.989121	0.431742	1.11383	0.994001	0.87131	0.374583	0.404494	0.4125	1.06173	0.913263	0.887829	0.878199	0.81634	1.00457
62		0.604167	0.772265	0.308571	0.489182	0.914142	1.02048	0.313939	0.3551				0.759892	0.933734	0.729194	0.809324
63	0.701803	0.810811	0.608746	0.116876	0.371405	0.25533	0.812812	0.0974415	0.438652	0.675	0.970588	0.732719	1.22787	0.89955	1.13896	1.36296
64-1	0.867064	0.295082	0.853542	0.211034	0.703698	0.89885	0.916718	0.194579	0.308333	0.475	1.23944	0.882432	1.27611	0.911208	1.16674	1.41136
64-2		0.487805	1.06115	0.443777	1.25324	0.744756	1.05693	0.474392	0.552502
66	0.76546	0.857143	0.978557	0.848764	1.02309	0.953082	1.07414	0.922004	0.687964	0.633333	1.05952	0.934495	0.519626	0.716037	0.352896	0.730747
67	0.560926	0.654545	0.837132	0.315378	0.605046	0.812466	0.89069	0.280382	0.4288	0.521053	1.14286	0.918607	1.92473	1.76442		1.09057
68	0.602074	0.590476	0.775015	0.22592	0.512993	0.667955	0.866196	0.194712	0.244464	0.888	1.0137	0.932381	0.301537	0.491934	0.156703	0.616852
69	0.780417	0.6	1.14118	0.642979	1.17013	0.862513	0.841904	0.542135	0.385508	0.379592	1.01149	0.967674	0.465969	0.481703	0.229302	0.94868
70	0.733591	0.690476	1.09135	0.723951	1.24637	0.871474	0.91938	0.66871	0.480053	0.535714	1.02381	0.913444	0.466155	0.540879	0.257368	0.864047
71	0.774498	0.608696	0.758144	0.347275	0.610467	0.976349	1.02036	0.35396	0.414139	1.175	0.986301	0.697304	0.3521	0.668258	0.202196	0.520516
72	0.737288	0.370213	0.736016	0.0808615	0.484769	0.205051	0.861919	0.0705677	0.303212	0.82	0.986301	0.775135	0.934284	0.951374	1.00781	1.00009
74	0.735986	0.540984	1.00931	0.458656	1.04417	0.821659	0.889768	0.413551	0.352732	0.6	1.05952	0.988262	0.776494	0.712564	0.562032	1.09459
76	0.642325	0.680851	0.791072	0.124423	0.442595	0.305999	0.928778	0.119668	0.273835	0.437838	0.936709	0.75821	0.891889	0.775374	0.673476	1.13379
77	0.759361	0.7	1.00594	0.654445	1.00936	0.85231	0.803404	0.526437	0.477898	0.682759	1.02381	0.93717	0.374753	0.537126	0.20402	0.691719
79	0.721844	0.952381	0.832648	0.538803	0.57135	1.01665	0.878767	0.472113	0.417769	0.552	0.925532	0.875111	0.473087	0.754236	0.364616	0.629535
80	0.629877	0.5	0.88567	0.359306	0.661836	0.985047	0.799635	0.286121	0.265685	0.662069	1.10127	0.624649	0.744323	0.683052	0.489075	1.08742
81	0.60436	0.675	0.719455	0.203917	0.518456	0.584842	0.857609	0.174103	0.268876	0.981818	0.896104	0.702359	0.675211	0.666111	0.484579	1.01061
82	0.605929	1.16667	0.959394	0.665157	0.730371	0.810388	0.981747	0.650674	0.667468	0.578571	0.989011	0.939853	0.481043	0.628077	0.318029	0.766338
84	0.666716	0.512	0.77069	0.179863	0.564426	0.589699	0.928103	0.164956	0.310593	1.425	1.18571	0.72204	0.982143	0.934563	0.963069	1.04864
85	0.665565	0.54	0.901123	0.362494	0.782306	0.791817	1.03606	0.371662	0.397599	0.551724	1.08434	0.886223	0.342093	0.44314	0.164656	0.769471
86	0.726788	0.5	0.854714	0.244224	0.888152	0.462749	0.821748	0.204955	0.426065	0.755556	0.958904	0.788235	0.497907	0.71659	0.351287	0.694255
87	0.782138	0.552239	0.954469	0.481042	0.90181	0.981096	0.948815	0.456527	0.551707	0.619355	1	0.972334	0.630611	0.659097	0.348319	0.950965
88	0.757801	0.955224	1.00776	0.805626	0.867972	0.845625	0.895376	0.723136	0.655389	0.635294	1.10714	0.915396	0.494689	0.59132	0.284184	0.829011
90	0.784057	0.833333	0.918662	0.608696	0.769112	0.868034	0.905949	0.556953	0.502055	0.486486	1.04706	0.98614	0.698933	0.673339	0.49118	1.04233
94	0.894022	1.09474	0.971425	1.05344	1.15179	0.949475	0.934327	1.00414	0.922834	0.525	0.988235	0.89197	0.498059	0.580369	0.285482	0.859005
95	0.791348	0.868421	0.942567	0.764134	0.975651	0.871218	0.896305	0.68567	0.727431	0.548571	1.05952	0.946473	0.538754	0.563368	0.300322	0.948089
96	0.811927	0.885093	0.926437	0.912675	0.985247	0.937019	0.902187	0.831462	0.840407	0.644444	1.02381	1.00183	0.504169	0.60396	0.295717	0.838257
98	0.707763	0.833333	1.02184	0.776418	1.05947	0.976561	0.778859	0.609154	0.562546	0.394286	1.04762	0.958541	0.521039	0.610613	0.329806	0.851071
100	0.693717	0.939394	0.816891	0.410772	0.631819	0.629366	0.86206	0.353742	0.607407	0.792	0.985915	0.846154	0.515358	0.634126	0.325562	0.815078
107	0.573643	0.930233	0.767494	0.646034	0.707008	0.913822	0.957219	0.616064	0.803484	0.533333	1.02597	0.990109	0.615663	0.618172	0.381022	0.997035
109	0.54281	0.566667	0.935168	0.157109	0.712193	0.357916	0.912943	0.13141	0.33606	0.646154	0.858696	0.913825	0.370649	0.569948	0.260672	0.642166
110	0.625576	0.578947	0.846644	0.157945	0.413723	0.32994	0.859551	0.13583	0.372598	0.730435	0.972603	0.731431	0.406313	0.645121	0.251732	0.619064
111	0.64384	0.975	0.866226	0.610699	0.722531	0.755559	0.869481	0.530061	0.61378	0.7	1.0274	0.725591	0.384774	0.742672	0.298603	0.512574
112	0.638846	0.844444	0.734432	0.275394	0.474314	0.582104	0.819481	0.226787	0.493376	0.818182	1	0.894466	0.4954	0.744451	0.379922	0.667661
113	0.625019	0.475	0.773105	0.18528	0.604766	0.748147	0.929873	0.170514	0.291653	0.347368	1.03896	0.877392	0.641515	0.78604	0.514409	0.813886
114	0.606976	0.857143	0.640671	0.289635	0.4642	0.542018	0.795983	0.225755	0.506782	0.168	0.971429	0.792121	0.684443	0.765666	0.506244	0.890504
118	0.838386	0.612245	1.04444	1.01505	1.60281	0.977578	0.854492	0.872258	0.676983	0.348387	0.988095	0.878744	0.683049	0.807464	0.523528	0.841702
120	0.608758	1.78571	0.837327	0.39919	0.450715	0.417057	0.896637	0.354711	0.669631	0.677419	0.907692	0.712741	0.499753	0.964357	0.4638	0.514426
123	0.71831	0.575758	0.875468	0.393726	0.821358	0.814201	0.856634	0.334822	0.47361	0.6	0.948718	0.35959	0.662755	0.760191	0.484486	0.870341
125	0.836871	1.08571	0.960632	1.07347	0.826154	0.932967	0.980102	1.01688	0.77069	1.33333	1.04494	0.840078	0.56313	0.758287	0.420793	0.739898
126	0.879407	0.964286	1.08017	1.38194	1.09601	1.10131	1.09237	1.49817	0.919328	0.6	1.03333	0.875258	0.451862	0.755098	0.361392	0.608334
127	0.615056	1.15152	0.704995	0.468427	0.638587	0.574172	0.844745	0.393462	0.558499	0.85	0.970149	0.818118	0.81012	0.761894	0.611308	1.04968
128	0.631478	1.83333	0.747297	0.901266	0.666079	0.693365	0.895684	0.804874	0.750858	0.704348	0.915493	0.813948	0.761934	0.804854	0.650909	0.945548
129	0.782067	0.681818	0.781804	0.39948	0.510717	0.584484	0.905742	0.357635	0.532229	0.443478	0.935065	0.809563	0.527612	0.833505	0.479162	0.630282
131	0.886566	0.607143	0.986544	0.709601	1.08399	0.978293	0.950468	0.675056	0.687106	0.56	1.05952	1.04763	0.525348	0.751104	0.395869	0.697868
132	0.89899	0.596154	0.825937	0.474195	1.03534	0.877918	0.963885	0.455643	0.479394	0.502703	1.03947	0.988864	0.848007	0.754388	0.624129	1.12592
133	0.811489	0.418605	0.906117	0.336454	0.812935	0.936674	1.02414	0.341411	0.369393	0.641379	1.09211	0.848485	0.470678	0.802535	0.373724	0.588659
135	0.641797	0.526316	0.762585	0.241406	0.479279	0.951752	0.969874	0.233171	0.294055	0.371429	0.932432	0.863727	0.593485	0.757446	0.432409	0.777581
136	0.755038	0.555556	0.910829	0.370525	0.71961	0.952448	1.05437	0.391191	0.363658	0.81	0.933333	1.01715	0.45218	0.718707	0.37833	0.630937
137	0.640692	0.517241	0.901976	0.422563	0.826286	0.983143	0.947263	0.400972	0.356342		1.19231	0.971762
138	0.642117	0.613333	0.742212	0.135913	0.360748	0.518507	0.800825	0.110295	0.272339	0.464516	1	0.898063	0.367508	0.738563	0.268057	0.498562
139	0.691726	0.31746	0.85893	0.209563	0.718613	0.920693	0.983961	0.20556	0.248399	0.247826	1.02597	0.918523	0.451142	0.689869	0.309263	0.659329
141	0.766893	0.621622	1.02293	0.614393	1.11172	0.917589	0.944261	0.579486	0.607414	0.438462	1	0.879754	0.564027	0.707529	0.471278	0.79571
142-1	0.770087	0.58	1.03952	0.606965	1.01531	0.985957	0.982278	0.5881	0.414708	0.78	1	0.907294	0.531956	0.659025	0.441379	0.802181
142-2	0.592317	0.553191	0.752701	0.137273	0.491466	0.445719	0.968359	0.132093	0.364587	0.538462	0.923077	0.817178	0.481644	0.893895	0.422604	0.53683
144	0.790295	0.6	1.0129	0.693808	1.19071	0.956454	0.740028	0.51522	0.467917	0.93913	1	1.05701	0.723672	0.629859	0.461908	1.14214
145	0.809965	0.781395	0.930943	0.546838	0.910525	0.934615	0.865493	0.473301	0.543558	0.615385	1.04819	1.11801	0.595173	0.686004	0.426039	0.87669
146	0.793515	0.5	0.981274	0.45862	0.966409	0.959794	0.838941	0.38344	0.3765	0.557143	1.0119	0.748783	0.504576	0.669421	0.350187	0.754073
147	0.654659	0.820513	0.717317	0.198276	0.437111	0.463606	0.835958	0.166937	0.436647	0.533333	0.986111	0.921396	0.442439	0.798404	0.295531	0.551043
148-1	0.75517	0.492537	1.0118	0.510773	1.03623	0.985761	0.894261	0.458022	0.385067	0.545455	1.05952	0.944568	0.593966	0.642024	0.386735	0.919284
148-2										0.273913	1.18182	0.750375	0.639065	0.824474	0.56161	0.702018
150	0.701779	0.561404	0.991127	0.540244	1.00865	0.977518	0.804729	0.436309	0.397304	0.6	1.0119	0.993568	0.682307	0.628585	0.435845	1.08101
151	0.717645	0.715294	0.934289	0.67084	0.921181	0.994156	0.942145	0.632396	0.632473	0.36	0.984848	0.75819	0.792475	0.840195	0.673013	0.940421
152	0.642684	0.5	0.81246	0.304155	0.649882	0.886554	0.900894	0.267388	0.276432	0.576	0.975	0.867	0.603628	0.706498	0.417651	0.856262
153	0.74258	0.833333	0.735011	0.262564	0.475062	0.547166	0.80841	0.206463	0.334393	0.45	0.973333	0.841359	0.474786	0.736022	0.371352	0.645925
P1-LH1	0.726771	0.5	0.754007	0.285609	0.570434	0.926339	0.972108	0.278371	0.326599	0.65	0.948052	0.952968	0.599279	0.626423	0.366991	0.949837
P2-AX1	0.701014	0.382353	0.828394	0.17705	0.62975	0.542053	0.847421	0.152934	0.284276	0.329412	1.08861	0.994	0.374811	0.683216	0.261514	0.544258
158	0.820377	0.708333	0.880633	0.441744	0.908708	0.470633	0.420714	0.234671	0.47001	0.75	0.928571	0.930166	0.679228	0.669524	0.438608	1.01544
159	0.714429	0.414286	0.930047	0.264778	0.50294	0.980723	0.842098	0.22339	0.297568	0.442308	1	0.926732
161	0.795016	0.734375	0.973788	0.728133	1.00127	0.955604	0.953977	0.686277	0.741897	1.1129	0.939759	0.930197	0.602864	0.779947	0.430296	0.784998
163	0.724426	1.11538	1.05547	0.264295	1.17526	0.217516	0.917882	0.241688	0.712113	1.01351	0.846154	0.865279	0.506091	0.702938	0.327968	0.744614
164	0.682682	0.520833	0.892352	0.507204	0.98378	0.995559	0.847222	0.428392	0.464171	0.750268	1	0.850782	0.976701	0.77137	0.779863	1.27207
183	0.706983	0.21875	0.590893	0.101426	0.561861	0.661896	0.714286	0.0724468	0.159233		1.07865
