# Supplementary material for: QTL mapping and analysis for drought tolerance in rice by genome-wide association study
Source: Front Plant Sci. 2023 Jul 25;14:1223782. doi: 10.3389/fpls.2023.1223782 (PMC10408195; doi:10.3389/fpls.2023.1223782)
Supplement: Supplementary file 2 [file Table_2.xlsx]

## Sheet: Sheet1
No. of lines	GPSOS0001	GPSOS0001	GPSOS0001	GPSOS0001	GPSOS0001	GPSOS0001	GPSOS0002	GPSOS0002	GPSOS0002	GPSOS0002	GPSOS0003	GPSOS0003	GPSOS0003	GPSOS0003	GPSOS0004	GPSOS0012	GPSOS0013	GPSOS0013	GPSOS0036	GPSOS0036	GPSOS0037	GPSOS0037	GPSOS0037	GPSOS0037	GPSOS0037	GPSOS0037	GPSOS0037	GPSOS0038	GPSOS0038	GPSOS0038	GPSOS0038	GPSOS0038	GPSOS0039	GPSOS0039	GPSOS0039	GPSOS0040	GPSOS0040	GPSOS0040	GPSOS0040	GPSOS0040	GPSOS0040	GPSOS0041	GPSOS0041	GPSOS0042	GPSOS0042	GPSOS0042	K_010508	K_010508	GPSOS0043
3	AA	AA	GG	CC	TT	AA	CC	CC	AA	TT	CC	GG	AA	GG	AA	TT	CC	TT	AA	GG	TT	CC	AA	TT	CC	CC	GG	GG	TT	CC	CC	GG	CC	TT	TT	AA	AA	GG	AA	AA	TT	CC	AA	AA	AA	CC	CC	CC	TT
4	AA	AA	GG	CC	TT	AA	CC	CC	AA	TT	CC	GG	AA	GG	AA	GG	CC	TT	AA	GG	TT	CC	AA	TT	CC	CC	GG	GG	TT	CC	CC	GG	TT	CC	GG	CC	GG	TT	GG	GG	CC	GG	GG	AA	AA	CC	CC	GG	AA
5	GG	GG	AA	TT	CC	GG	GG	TT	GG	AA	TT	GG	AA	GG	GG	TT	CC	TT	AA	GG	CC	TT	GG	CC	TT	TT	TT	GG	TT	CC	CC	GG	CC	TT	GG	AA	AA	GG	AA	AA	TT	CC	AA	GG	GG	CT	CT	CC	TT
8	GG	GG	AA	TT	CC	GG	GG	TT	GG	AA	TT	GG	AA	GG	GG	TT	CC	TT	AA	GG	CC	TT	GG	CC	TT	TT	TT	GG	TT	CC	CC	GG	CC	NN	GG	AA	AA	GG	AA	AA	TT	CC	AA	GG	GG	TT	TT	CC	TT
10	GG	GG	AA	TT	CC	GG	GG	TT	GG	AA	TT	GG	AA	GG	GG	TT	CC	TT	GG	AA	CC	TT	GG	CC	TT	TT	TT	GA	CT	TC	CT	GA	TT	CC	GG	CC	GG	TT	GG	GG	CC	GG	GG	AA	AA	CC	CC	GG	AA
12	AA	AA	GG	CC	TT	AA	CC	CC	AA	TT	CC	GG	AA	GG	AA	GG	TT	AA	GG	AA	CC	TT	GG	CC	TT	TT	TT	AA	CC	TT	TT	AA	TT	CC	GG	CC	GG	TT	GG	GG	CC	GG	GG	AA	AA	CC	CC	GG	AA
13	GG	GG	AA	TT	CC	GG	GG	TT	GG	AA	TT	GG	AA	GG	GG	TT	CC	TT	AA	GG	CC	TT	GG	CC	TT	TT	TT	NN	NN	NN	NN	NN	CC	NN	GG	AA	AA	GG	AA	AA	TT	CC	AA	GG	GG	TT	TT	CC	TT
14	AG	AG	GA	CT	TC	AG	CG	CT	AG	TA	CT	AG	GA	AG	AG	GT	TC	AT	AA	GG	CT	TC	GA	CT	TC	TC	TG	GG	TT	CC	CC	GG	TC	CT	GG	CA	GA	TG	GA	GA	CT	GC	GA	AG	AG	CT	CC	GC	AT
15	GG	GG	AA	TT	CC	GG	GG	TT	GG	AA	CC	AA	AA	GG	GG	GG	TT	AA	AA	GG	TT	CC	AA	TT	CC	CC	GG	GG	TT	CC	CC	GG	CC	TT	TT	AA	AA	GG	AA	AA	TT	CC	AA	AA	AA	CC	CC	CC	TT
16	AA	AA	GG	CC	TT	AA	CC	CC	AA	TT	CC	GG	AA	GG	AA	GG	TT	AA	GG	AA	TT	CC	AA	TT	CC	CC	GG	GG	TT	CC	CC	GG	CC	TT	TT	AA	AA	GG	AA	AA	TT	CC	AA	AA	AA	CC	CC	GG	AA
17	GG	GG	AA	TT	CC	GG	GG	TT	GG	AA	TT	GG	AA	GG	GG	TT	CC	TT	AA	GG	CC	TT	GG	CC	TT	TT	TT	NN	NN	NN	NN	NN	CC	NN	GG	AA	AA	GG	AA	AA	TT	CC	AA	GG	GG	TT	TT	CC	TT
18-1	AA	AA	GG	CC	TT	AA	CC	CC	AA	TT	CC	GG	AA	GG	AA	GG	TT	AA	AA	GG	TT	CC	AA	TT	CC	CC	GG	GA	CT	TC	CT	GA	CC	TT	TT	AA	AA	GG	AA	AA	TT	CC	AA	GG	GG	TT	CC	CC	TT
18-2
19	AA	AA	GG	CC	TT	AA	CG	CT	AG	TA	CT	AG	GA	AG	AG	GT	TC	AT	AG	GA	CT	TC	GA	CT	TC	TC	TG	NN	NN	NN	NN	NN	TC	CT	GT	CA	GA	TG	GA	GA	CT	GC	GA	AG	AG	CT	CC	GC	AT
20	AA	AA	GG	CC	TT	AA	CC	CC	AA	TT	TT	GG	AA	GG	GG	GG	TT	AA	AA	GG	TT	CC	AA	TT	CC	CC	GG	NN	NN	NN	NN	NN	CC	TT	TT	AA	AA	GG	AA	AA	TT	CC	AA	AA	AA	CC	CC	CC	TT
21	GG	GG	AA	TT	CC	GG	GG	TT	GG	AA	TT	GG	AA	GG	GG	GG	TT	AA	AA	GG	TT	CC	AA	TT	CC	CC	GG	NN	NN	NN	NN	NN	CC	TT	TT	AA	AA	GG	AA	AA	TT	CC	AA	AA	AA	CC	CC	CC	AA
22	GG	GG	AA	TT	CC	GG	GG	TT	GG	AA	TT	GG	AA	GG	GG	GG	TT	AA	AA	GG	TT	CC	AA	TT	CC	CC	GG	GG	TT	CC	CC	GG	CC	TT	TT	AA	AA	GG	AA	AA	TT	CC	AA	AA	AA	CC	CC	CC	TT
23	GG	GG	AA	TT	CC	GG	GG	TT	GG	AA	TT	GG	AA	GG	GG	TT	CC	TT	AA	GG	CC	TT	GG	CC	TT	TT	TT	GG	TT	CC	CC	GG	CC	NN	GG	AA	AA	GG	AA	AA	TT	CC	AA	GG	GG	TT	TT	CC	TT
24	GG	GG	AA	TT	CC	GG	GG	TT	GG	AA	TT	GG	AA	GG	GG	TT	CC	TT	AA	GG	TT	CC	AA	TT	CC	CC	GG	GG	TT	CC	CC	GA	CC	TT	GG	AA	AA	GG	AA	AA	TT	CC	AA	GG	GG	TT	TT	CC	TT
25	GG	GG	AA	TT	CC	GG	GG	TT	GG	AA	TT	GG	AA	GG	GG	TT	CC	TT	GG	AA	CC	TT	GG	CC	TT	TT	TT	AA	CC	TT	TT	AA	CC	TT	TT	AA	AA	GG	AA	AA	TT	CC	AA	AA	AA	CC	CC	CC	TT
26	GG	GG	AA	TT	CC	GG	GG	TT	GG	AA	TT	GG	AA	GG	GG	TT	CC	TT	AA	GG	CC	TT	GG	CC	TT	TT	TT	GG	TT	CC	CC	GG	CC	TT	GG	AA	AA	GG	AA	AA	TT	CC	AA	GG	GG	TT	CC	CC	TT
27	NN	NN	NN	NN	NN	NN	GG	TT	GG	AA	TT	GG	AA	GG	GG	TT	CC	TT	AA	GG	CC	TT	GG	CC	TT	TT	TT	NN	NN	NN	NN	NN	CC	CT	GG	AA	AA	GG	AA	AA	TT	CC	AA	GG	GG	TT	TT	CC	TT
28	AG	AG	GA	CT	TC	AG	GG	TT	GG	AA	CC	AA	AA	GG	GG	GG	TT	AA	AA	GG	TT	CC	AA	TT	CC	CC	GG	NN	NN	NN	NN	NN	TC	CT	GG	CA	GA	TG	GA	GA	CT	GC	GA	AG	AG	CT	CC	GC	AT
29	AA	AA	GG	CC	TT	AA	CC	CC	AA	TT	CC	GG	AA	GG	AA	TT	CC	TT	AA	GG	TT	CC	AA	TT	CC	CC	GG	GG	TT	CC	CC	GG	CC	TT	TT	AA	AA	GG	AA	AA	TT	CC	AA	AA	AA	CC	CC	CC	TT
30	AG	AG	GA	CT	TC	AG	GG	TT	GG	AA	TT	GG	AA	GG	GG	TT	CC	TT	GG	AA	CC	TT	GG	CC	TT	TT	TT	NN	NN	NN	NN	NN	CC	TT	TT	AA	AA	GG	AA	AA	TT	CC	AA	AA	AA	CC	CC	CC	TT
33	AA	AA	GG	CC	TT	AA	CC	CC	AA	TT	CC	GG	AA	GG	AA	GG	TT	AA	GG	AA	CC	TT	GG	CC	TT	TT	TT	AA	CC	TT	TT	AA	TT	CC	GG	CC	GG	TT	GG	GG	CC	CC	AA	GG	GG	CC	CC	CC	TT
34	AA	AA	GG	CC	TT	AA	CC	CC	AA	TT	CC	GG	AA	GG	AA	GG	TT	AA	GG	AA	CC	TT	GG	CC	TT	TT	TT	GA	CT	TC	CT	GA	TT	CC	GG	CC	GG	TT	GG	GG	CC	GG	GG	AA	AA	CC	CC	GG	AA
35	GG	GG	AA	TT	CC	GG	GG	TT	GG	AA	TT	GG	AA	GG	GG	TT	CC	TT	GG	AA	CC	TT	GG	CC	TT	TT	TT	NN	NN	NN	NN	NN	TT	CC	GG	CC	GG	TT	GG	GG	CC	GG	GG	AA	AA	CC	CC	GG	AA
36	NN	NN	NN	NN	NN	NN	GG	TT	GG	AA	TT	GG	AA	GG	GG	GG	TT	TT	GG	AA	CC	TT	GG	CC	TT	TT	TT	NN	NN	NN	NN	NN	TT	CC	GG	CC	GG	TT	GG	GG	CC	GG	GG	AA	AA	CC	CC	GG	AA
37	NN	NN	NN	NN	NN	NN	GG	TT	GG	AA	TT	GG	GA	GG	GG	GT	TC	AT	AA	GG	CT	TC	GA	CT	TC	TC	TG	NN	NN	NN	NN	NN	CC	TT	GT	AA	AA	GG	AA	AA	TT	CC	AA	GG	GG	CT	CT	CC	TT
38	AA	AA	GG	CC	TT	AA	CC	CC	AA	TT	CC	GG	AA	GG	AA	GG	TT	AA	GG	AA	CC	TT	GG	CC	TT	TT	TT	NN	NN	NN	NN	NN	TT	CC	GG	CC	GG	TT	GG	GG	CC	GG	GG	AA	AA	CC	CC	GG	AA
39	GG	GG	AA	TT	CC	GG	GG	TT	GG	AA	TT	GG	AA	GG	GG	TT	CC	TT	AA	GG	TT	CC	AA	TT	CC	CC	GG	AA	CC	TT	TT	AA	CC	TT	GG	AA	AA	GG	AA	AA	TT	CC	AA	AA	AA	CC	CC	CC	TT
40	GG	GG	AA	TT	CC	GG	GG	TT	GG	AA	TT	GG	AA	GG	GG	TT	CC	TT	AA	GG	CC	TT	GG	CC	TT	TT	TT	GG	TT	CC	CC	GG	CC	NN	GG	AA	AA	GG	AA	AA	TT	CC	AA	GG	GG	TT	TT	CC	TT
41	GG	GG	AA	TT	CC	GG	GG	TT	GG	AA	CC	GG	AA	GG	AA	GG	TT	AA	AA	GG	CC	TT	GG	CC	TT	TT	TT	GG	TT	CC	CC	GG	CC	TT	GG	AA	AA	GG	AA	AA	TT	CC	AA	AA	AA	CC	CC	CC	AA
42	GG	GG	AA	TT	CC	GG	GG	TT	GG	AA	TT	GG	AA	GG	GG	GG	TT	TT	AA	GG	TT	CC	AA	TT	CC	CC	GG	GG	TT	CC	CC	GG	CC	TT	TT	AA	AA	GG	AA	AA	TT	CC	AA	GG	GG	TT	TT	CC	TT
43	NN	NN	NN	NN	NN	NN	GG	TT	GG	AA	TT	GG	AA	GG	GG	TT	CC	TT	AG	GA	CT	TC	GA	CT	TC	TC	TG	GG	CT	CC	CT	GA	TC	CT	GT	CA	GA	TG	GA	GA	CT	GC	GA	AA	AA	CC	CC	GC	AT
44	AA	AA	GG	CC	TT	AA	GG	TT	GG	AA	TT	GG	AA	GG	GG	TT	CC	TT	AA	GG	CC	TT	GG	CC	TT	TT	TT	NN	NN	NN	NN	NN	CC	TT	GG	AA	AA	GG	AA	AA	TT	CC	AA	GG	GG	CC	CC	CC	AA
45	NN	NN	NN	NN	NN	NN	GG	TT	GG	AA	CC	AA	AA	GG	GG	GG	TT	AA	GG	AA	CC	TT	GG	CC	TT	TT	TT	NN	NN	NN	NN	NN	TC	CT	GT	CA	GA	TG	GA	GA	CT	GC	GA	AA	AA	CC	CC	GC	AT
46	AA	AA	GG	CC	TT	AA	CC	CC	AA	TT	TT	GG	AA	GG	GG	TT	CC	TT	AA	GG	TT	CC	AA	TT	CC	CC	GG	GG	TT	CC	CC	GG	CC	TT	GG	AA	AA	GG	AA	AA	TT	CC	AA	GG	GG	TT	CC	CC	TT
47	GG	GG	AA	TT	CC	GG	GG	TT	GG	AA	TT	GG	AA	GG	GG	TT	CC	TT	AA	GG	CC	TT	GG	CC	TT	TT	TT	NN	NN	NN	NN	NN	CC	NN	GG	AA	AA	GG	AA	AA	TT	CC	AA	GG	GG	TT	TT	CC	TT
49	GG	GG	AA	TT	CC	GG	GG	TT	GG	AA	TT	GG	AA	GG	GG	TT	CC	TT	AA	GG	CC	TT	GG	CC	TT	TT	TT	GG	TT	CC	CC	GG	CC	NN	GG	AA	AA	GG	AA	AA	TT	CC	AA	GG	GG	TT	TT	CC	TT
50	NN	NN	NN	NN	NN	NN	GG	TT	GG	AA	TT	GG	AA	GG	GG	TT	CC	TT	AA	GG	TT	CC	AA	TT	CC	CC	GG	GG	TT	CC	CC	GG	CC	TT	GG	AA	AA	GG	AA	AA	TT	CC	AA	AA	AA	CC	CC	CC	TT
53	NN	NN	NN	NN	NN	NN	GG	TT	GG	AA	TT	GG	AA	GG	GG	TT	CC	TT	AA	GG	CC	TT	GG	CC	TT	TT	TT	NN	NN	NN	NN	NN	CC	TT	GG	AA	AA	GG	AA	AA	TT	CC	AA	GG	GG	CC	CC	CC	TT
54	AA	AA	GG	CC	TT	AA	CC	CC	AA	TT	CC	GG	AA	GG	AA	GG	TT	AA	GG	AA	CC	TT	GG	CC	TT	TT	TT	NN	NN	NN	NN	NN	TT	CC	GG	CC	GG	TT	GG	GG	CC	GG	GG	AA	AA	CC	CC	GG	AA
55	NN	NN	NN	NN	NN	NN	GG	TT	GG	AA	TT	GG	AA	GG	GG	TT	CC	TT	AA	GG	CC	TT	GG	CC	TT	TT	TT	NN	NN	NN	NN	NN	CC	TT	GG	AA	AA	GG	AA	AA	TT	CC	AA	GG	GG	TT	CC	CC	TT
56	GG	GG	AA	TT	CC	GG	GG	TT	GG	AA	TT	GG	AA	GG	GG	TT	CC	TT	AA	GG	CC	TT	GG	CC	TT	TT	TT	GG	TT	CC	CC	GG	CC	TT	GG	AA	AA	GG	AA	AA	TT	CC	AA	GG	GG	TT	TT	CC	TT
57	AA	AA	GG	CC	TT	AA	CC	CC	AA	TT	CC	GG	AA	GG	AA	TT	CC	TT	AA	GG	TT	CC	AA	TT	CC	CC	GG	AA	CC	TT	TT	AA	CC	TT	TT	AA	AA	GG	AA	AA	TT	CC	AA	AA	AA	CC	CC	CC	TT
58	NN	NN	NN	NN	NN	NN	GG	TT	GG	AA	TT	GG	AA	GG	GG	TT	CC	TT	AA	GG	CC	TT	GG	CC	TT	TT	TT	NN	NN	NN	NN	NN	CC	TT	GG	AA	AA	GG	AA	AA	TT	CC	AA	AG	AG	CC	CC	CC	AA
59	NN	NN	NN	NN	NN	NN	GG	TT	GG	AA	TT	GG	AA	GG	GG	TT	CC	TT	AA	GG	TT	CC	AA	TT	CC	CC	GG	NN	NN	NN	NN	NN	CC	TT	TT	AA	AA	GG	AA	AA	TT	CC	AA	AA	AA	CC	CC	CC	TT
61	NN	NN	NN	NN	NN	NN	GG	TT	GG	AA	TT	GG	AA	GG	GG	TT	CC	TT	AA	GG	CC	TT	GG	CC	TT	TT	TT	NN	NN	NN	NN	NN	CC	TT	GG	AA	AA	GG	AA	AA	TT	CC	AA	GG	GG	TT	TT	CC	TT
62	AA	AA	GG	CC	TT	AA	CC	CC	AA	TT	CC	AA	GG	AA	AA	TT	CC	TT	AA	GG	CC	TT	GG	CC	TT	TT	TT	NN	NN	NN	NN	NN	CC	TT	GG	AA	AA	GG	AA	AA	TT	CC	AA	GG	GG	CC	CC	CC	AA
63	NN	NN	NN	NN	NN	NN	GG	TT	GG	AA	TT	GG	AA	GG	GG	TT	CC	TT	AA	GG	TT	CC	AA	TT	CC	CC	GG	GG	TT	CC	CC	GG	CC	TT	GG	AA	AA	GG	AA	AA	TT	CC	AA	GG	GG	TT	CC	CC	TT
64-1	GG	GG	AA	TT	CC	GG	GG	TT	GG	AA	TT	GG	AA	GG	GG	TT	CC	TT	GG	AA	CC	TT	GG	CC	TT	TT	TT	AA	CC	TT	TT	AA	TT	CC	GG	CC	GG	TT	GG	GG	CC	GG	GG	AA	AA	CC	CC	GG	AA
64-2
66	GG	GG	AA	TT	CC	GG	GG	TT	GG	AA	TT	GG	AA	GG	GG	TT	CC	TT	AA	GG	CC	TT	GG	CC	TT	TT	TT	GG	TT	CC	CC	GG	CC	TT	GG	AA	AA	GG	AA	AA	TT	CC	AA	GG	GG	TT	CC	CC	TT
67	NN	NN	NN	NN	NN	NN	GG	TT	GG	AA	TT	GG	AA	GG	GG	TT	CC	TT	GG	AA	CC	TT	GG	CC	TT	TT	TT	GG	TT	CC	CC	GG	TT	CC	GG	CC	GG	TT	GG	GG	CC	GG	GG	AA	AA	CC	CC	GG	AA
68	AA	AA	GG	CC	TT	AA	CC	CC	AA	TT	CC	GG	AA	GG	AA	TT	CC	TT	GG	AA	CC	TT	GG	CC	TT	TT	TT	NN	NN	NN	NN	NN	TT	CC	GG	CC	GG	TT	GG	GG	CC	GG	GG	AA	AA	CC	CC	GG	AA
69	AA	AA	GG	CC	TT	AA	CC	CC	AA	TT	CC	GG	AA	GG	AA	GG	TT	AA	GG	AA	CC	TT	GG	CC	TT	TT	TT	NN	NN	NN	NN	NN	TT	CC	GG	CC	GG	TT	GG	GG	CC	GG	GG	AA	AA	CC	CC	GG	AA
70	AA	AA	GG	CC	TT	AA	CC	CC	AA	TT	CC	GG	AA	GG	GG	GG	TT	AA	GG	AA	CC	TT	GG	CC	TT	TT	TT	AA	CC	TT	TT	AA	TT	CC	GG	CC	GG	TT	GG	GG	CC	GG	GG	AA	AA	CC	CC	GG	AA
71	AA	AA	GG	CC	TT	AA	GG	TT	GG	AA	CC	GG	AA	GG	AA	GG	TT	AA	AA	GG	TT	CC	AA	TT	CC	CC	GG	NN	NN	NN	NN	NN	CC	TT	TT	AA	AA	GG	AA	AA	TT	CC	AA	AA	AA	CC	CC	CC	TT
72	GG	GG	AA	TT	CC	GG	GG	TT	GG	AA	TT	AG	AA	GG	GG	TT	CC	TT	AA	GG	CC	TT	GG	CC	TT	TT	TT	GA	CT	TC	CT	GA	CC	TT	GG	AA	AA	GG	AA	AA	TT	CC	AA	GG	GG	CC	CC	CC	AA
74	GG	GG	AA	TT	CC	GG	GG	TT	GG	AA	TT	GG	AA	GG	GG	TT	CC	TT	AA	GG	TT	CC	AA	TT	CC	CC	GG	GG	TT	CC	CC	GG	CC	TT	TT	AA	AA	GG	AA	AA	TT	CC	AA	AA	AA	CC	CC	CC	TT
76	AA	AA	GG	CC	TT	AA	CC	CC	AA	TT	CC	GG	AA	GG	AA	GG	TT	AA	AA	GG	TT	CC	AA	TT	CC	CC	GG	GG	TT	CC	CC	GG	CC	TT	TT	AA	AA	GG	AA	AA	TT	CC	AA	AA	AA	CC	CC	CC	TT
77	GG	GG	AA	TT	CC	GG	GG	TT	GG	AA	TT	GG	AA	GG	GG	TT	CC	TT	AA	GG	CT	TC	GA	CT	TC	TC	TG	NN	NN	NN	NN	NN	CC	TT	GT	AA	AA	GG	AA	AA	TT	CC	AA	AG	AG	CC	CC	CC	AT
79	AA	AA	GG	CC	TT	AA	CC	CC	AA	TT	CC	AA	GG	AA	AA	TT	CC	TT	AA	GG	CC	TT	GG	CC	TT	TT	TT	GG	TT	CC	CC	GG	CC	TT	GG	AA	AA	GG	AA	AA	TT	CC	AA	GG	GG	CC	CC	CC	TT
80	AA	AA	GG	CC	TT	AA	CC	CC	AA	TT	CC	AA	GG	AA	AA	TT	CC	TT	AA	GG	CC	TT	GG	CC	TT	TT	TT	GG	TT	CC	CC	GG	CC	TT	GG	AA	AA	GG	AA	AA	TT	CC	AA	GG	GG	CC	CC	CC	TT
81	GG	GG	AA	TT	CC	GG	GG	TT	GG	AA	TT	GG	AA	GG	GG	TT	CC	TT	AA	GG	CC	TT	GG	CC	TT	TT	TT	GG	TT	CC	CC	GG	CC	TT	GG	AA	AA	GG	AA	AA	TT	CC	AA	AA	AA	CC	CC	CC	TT
82	AG	AG	GA	CT	TC	AG	CG	CT	AG	TA	CT	AG	AA	GG	AG	GT	TT	AA	AG	GA	CT	TC	GA	CT	TC	TC	TG	GA	CT	TC	CT	GA	TC	CT	GG	CA	GA	TG	GA	GA	CT	GC	GA	AG	AG	CC	CC	GC	AA
84	NN	NN	NN	NN	NN	NN	GG	TT	GG	AA	CC	AA	GG	AA	AG	GG	TT	AA	GG	AA	CC	TT	GG	CC	TT	TT	TT	NN	NN	NN	NN	NN	TT	CC	GG	CC	GG	TT	GG	GG	CC	GG	GG	AA	AA	CC	CC	GG	AA
85	GG	GG	AA	TT	CC	GG	GG	TT	GG	AA	TT	GG	AA	GG	GG	TT	CC	TT	AA	GG	TT	CC	AA	TT	CC	CC	GG	NN	NN	NN	NN	NN	CC	TT	TT	AA	AA	GG	AA	AA	TT	CC	AA	AA	AA	CC	CC	CC	TT
86	AA	AA	GG	CC	TT	AA	CC	CC	AA	TT	CC	AA	AA	GG	AA	TT	CC	TT	AA	GG	TT	CC	AA	TT	CC	CC	GG	NN	NN	NN	NN	NN	CC	TT	GG	AA	AA	GG	AA	AA	TT	CC	AA	GG	GG	CC	CC	CC	TT
87	AA	AA	GG	CC	TT	AA	CC	CC	AA	TT	CC	GG	AA	GG	AA	TT	CC	TT	AA	GG	TT	CC	AA	TT	CC	CC	GG	AA	CT	TC	CT	GA	CC	TT	TT	AA	AA	GG	AA	AA	TT	CC	AA	GG	GG	TT	CC	CC	TT
88	AG	AG	GA	CT	TC	AG	CG	CT	AG	TA	CC	AG	GA	AG	AA	GG	TC	AT	AA	GG	TT	CC	AA	TT	CC	CC	GG	GG	TT	CC	CC	GG	CC	TT	TT	AA	AA	GG	AA	AA	TT	CC	AA	AG	AG	CT	CT	CC	TT
90	AA	AA	GG	CC	TT	AA	CC	CC	AA	TT	TT	GG	AA	GG	GG	GG	TT	AA	AA	GG	CC	TT	GG	CC	TT	TT	TT	GG	TT	CC	CC	GG	CC	TT	TT	AA	AA	GG	AA	AA	TT	CC	AA	GG	GG	TT	TT	CC	TT
94	AA	AA	GG	CC	TT	AA	CC	CC	AA	TT	CC	GG	AA	GG	AA	TT	CC	TT	AA	GG	TT	CC	AA	TT	CC	CC	GG	GG	TT	CC	CC	GG	CC	TT	GG	AA	AA	GG	AA	AA	TT	CC	AA	GG	GG	TT	TT	CC	TT
95	GG	GG	AA	TT	CC	GG	GG	TT	GG	AA	CT	GG	AA	GG	GG	TT	CC	TT	AG	GA	CC	TT	GG	CC	TT	TT	TT	GG	TT	CC	CC	GG	CC	TT	GG	AA	AA	GG	AA	AA	TT	CC	AA	GG	GG	CC	CC	CC	AA
96	GG	GG	AA	TT	CC	GG	GG	TT	GG	AA	TT	GG	AA	GG	GG	TT	CC	TT	GG	AA	CC	TT	GG	CC	TT	TT	TT	AA	CC	TT	TT	AA	TT	CC	GG	CC	GG	TT	GG	GG	CC	GG	GG	AA	AA	CC	CC	GG	AA
98	GG	GG	AA	TT	CC	GG	GG	TT	GG	AA	TT	GG	AA	GG	GG	TT	CC	TT	GG	AA	CC	TT	GG	CC	TT	TT	TT	AA	CC	TT	TT	AA	TT	CC	GG	CC	GG	TT	GG	GG	CC	GG	GG	AA	AA	CC	CC	GG	AA
100	GG	GG	AA	TT	CC	GG	GG	TT	GG	AA	CC	GG	AA	GG	AA	GG	TT	AA	AA	GG	CC	TT	GG	CC	TT	TT	TT	GG	TT	CC	CC	GG	CC	TT	GG	AA	AA	GG	AA	AA	TT	CC	AA	GG	GG	TT	TT	CC	TT
107	AA	AA	GG	CC	TT	AA	CC	CC	AA	TT	CC	GG	AA	GG	AA	TT	CC	TT	AA	GG	CC	TT	GG	CC	TT	TT	TT	GG	TT	CC	CC	GG	CC	TT	GG	AA	AA	GG	AA	AA	TT	CC	AA	GG	GG	TT	TT	CC	TT
109	AA	AA	GG	CC	TT	AA	CC	CC	AA	TT	CC	GG	AA	GG	AA	GG	TT	AA	GG	AA	CC	TT	GG	CC	TT	TT	TT	AA	CC	TT	TT	AA	TT	CC	GG	CC	GG	TT	GG	GG	CC	GG	GG	AA	AA	CC	CC	GG	AA
110	GG	GG	AA	TT	CC	GG	GG	TT	GG	AA	TT	GG	AA	GG	GG	TT	CC	TT	AA	GG	CC	TT	GG	CC	TT	TT	TT	GG	TT	CC	CC	GG	CC	TT	GG	AA	AA	GG	AA	AA	TT	CC	AA	GG	GG	TT	TT	CC	TT
111	AA	AA	GG	CC	TT	AA	CC	CC	AA	TT	CC	GG	AA	GG	AA	GG	TT	AA	GG	AA	CC	TT	GG	CC	TT	TT	TT	AA	CC	TT	TT	AA	TC	CC	GG	CC	GG	TT	GG	GG	CC	GG	GG	AA	AA	CC	CC	GG	AA
112	AA	AA	GG	CC	TT	AA	CC	CC	AA	TT	CC	AA	AA	GG	GG	GG	CC	TT	AA	GG	TT	CC	AA	TT	CC	CC	GG	GG	TT	CC	CC	GG	CC	TT	TT	AA	AA	GG	AA	AA	TT	CC	AA	AA	AA	CC	CC	CC	TT
113	GG	GG	AA	TT	CC	GG	GG	TT	GG	AA	TT	GG	AA	GG	GG	TT	CC	TT	AA	GG	TT	CC	AA	TT	CC	CC	GG	GG	TT	CC	CC	GG	CC	TT	TT	AA	AA	GG	AA	AA	TT	CC	AA	AA	AA	CC	CC	CC	TT
114	GG	GG	AA	TT	CC	GG	GG	TT	GG	AA	TT	GG	AA	GG	GG	TT	CC	TT	AA	GG	TT	CC	AA	TT	CC	CC	GG	GG	TT	CC	CC	GG	CC	TT	TT	AA	AA	GG	AA	AA	TT	CC	AA	AA	AA	CC	CC	CC	TT
118	GG	GG	AA	TT	CC	GG	GG	TT	GG	AA	TT	GG	AA	GG	GG	TT	CC	TT	GG	AA	CC	TT	GG	CC	TT	TT	TT	AA	CC	TT	TT	AA	TT	CC	GG	CC	GG	TT	GG	GG	CC	GG	GG	AA	AA	CC	CC	GG	AA
120	AG	AG	GA	CT	TC	AG	CG	CT	AG	TA	CT	AG	GA	AG	AG	TT	CC	TT	GG	AA	CC	TT	GG	CC	TT	TT	TT	AA	CC	TT	TT	AA	CC	TT	TT	AA	AA	GG	AA	AA	TT	CC	AA	AA	AA	CC	CC	CC	TT
123	AA	AA	GG	CC	TT	AA	CC	CC	AA	TT	CC	GG	AA	GG	AA	GG	TT	AA	GG	AA	CC	TT	GG	CC	TT	TT	TT	GG	TT	CC	CC	GG	CC	TT	GG	AA	AA	GG	AA	AA	TT	GG	GG	AA	AA	CC	CC	GG	AA
125	AA	AA	GG	CC	TT	AA	CC	CC	AA	TT	CC	GG	AA	GG	AA	GT	TC	AT	AG	GA	CT	TC	GA	CT	TC	TC	TG	GA	CT	TC	CT	GA	TC	CT	GG	CA	GA	TG	GA	GA	CT	GC	GA	AG	AG	CT	CT	GC	AT
126	GG	GG	AA	TT	CC	GG	GG	TT	GG	AA	TT	GG	AA	GG	GG	TT	CC	TT	AA	GG	CC	TT	GG	CC	TT	TT	TT	GG	TT	CC	CC	GG	CC	TT	GG	AA	AA	GG	AA	AA	TT	CC	AA	GG	GG	TT	TT	CC	TT
127	GG	GG	AA	TT	CC	GG	GG	TT	GG	AA	CT	AG	GA	AG	GG	TT	CC	TT	AA	GG	CC	TT	GG	CC	TT	TT	TT	GG	TT	CC	CC	GG	CC	TT	GG	AA	AA	GG	AA	AA	TT	CC	AA	AA	AA	CC	CC	CC	TT
128	GG	GG	AA	TT	CC	GG	GG	TT	GG	AA	TT	GG	AA	GG	GG	TT	CC	TT	AA	GG	CC	TT	GG	CC	TT	TT	TT	GG	TT	CC	CC	GG	CC	NN	GG	AA	AA	GG	AA	AA	TT	CC	AA	GG	GG	TT	TT	CC	TT
129	GG	GG	AA	TT	CC	GG	GG	TT	GG	AA	TT	GG	AA	GG	GG	TT	CC	TT	AA	GG	CC	TT	GG	CC	TT	TT	TT	GG	TT	CC	CC	GG	CC	NN	GG	AA	AA	GG	AA	AA	TT	CC	AA	GG	GG	TT	TT	CC	TT
131	GG	GG	AA	TT	CC	GG	GG	TT	GG	AA	TT	GG	AA	GG	GG	TT	CC	TT	AA	GG	CC	TT	GG	CC	TT	TT	TT	GG	TT	CC	CC	GG	CC	NN	GG	AA	AA	GG	AA	AA	TT	CC	AA	GG	GG	TT	TT	CC	TT
132	GG	GG	AA	TT	CC	GG	GG	TT	GG	AA	TT	GG	AA	GG	GG	GG	TT	AA	AA	GG	TT	CC	AA	TT	CC	CC	GG	GG	TT	CC	CC	GG	CC	TT	GG	AA	AA	GG	AA	AA	TT	CC	AA	GG	GG	TT	TT	CC	TT
133	GG	GG	AA	TT	CC	GG	GG	TT	GG	AA	TT	GG	AA	GG	GG	TT	CC	TT	GG	AA	CC	TT	GG	CC	TT	TT	TT	AA	CC	TT	TT	AA	TT	CC	GG	CC	GG	TT	GG	GG	CC	GG	GG	AA	AA	CC	CC	GG	AA
135	AA	AA	GG	CC	TT	AA	CC	CC	AA	TT	CC	GG	AA	GG	AA	GG	TT	AA	GG	AA	CC	TT	GG	CC	TT	TT	TT	AA	CC	TT	TT	AA	TT	CC	GG	CC	GG	TT	GG	GG	CC	GG	GG	AA	AA	CC	CC	GG	AA
136	GG	GG	AA	TT	CC	GG	GG	TT	GG	AA	TT	GG	AA	GG	GG	TT	CC	TT	AA	GG	CC	TT	GG	CC	TT	TT	TT	GG	TT	CC	CC	GG	CC	NN	GG	AA	AA	GG	AA	AA	TT	CC	AA	GG	GG	TT	TT	CC	TT
137	AG	AG	GA	CT	TC	AG	CG	CT	AG	TA	CT	GG	AA	GG	AG	GG	TC	AT	AG	GA	CT	TC	GA	CT	TC	TC	TG	GA	CT	TC	CT	GA	TT	CC	GG	CC	GG	TT	GG	GG	CC	GG	GG	AA	AA	CC	CC	GG	AA
138	GG	GG	AA	TT	CC	GG	GG	TT	GG	AA	TT	GG	AA	GG	GG	GT	TC	AT	AG	GA	CC	TT	GG	CC	TT	TT	TT	GA	CT	TC	CT	GA	TC	CC	GG	CA	GA	TG	GA	GA	CT	GC	GA	AG	AG	CT	CT	GC	AT
139	GG	GG	AA	TT	CC	GG	GG	TT	GG	AA	TT	GG	AA	GG	GG	TT	CC	TT	AA	GG	CC	TT	GG	CC	TT	TT	TT	GG	TT	CC	CC	GG	CC	NN	GG	AA	AA	GG	AA	AA	TT	CC	AA	GG	GG	TT	TT	CC	TT
141	AA	AA	GG	CC	TT	AA	CC	CC	AA	TT	CC	GG	AA	GG	AA	GG	TT	AA	GG	AA	CC	TT	GG	CC	TT	TT	TT	AA	CC	TT	TT	AA	TT	CC	GG	CC	GG	TT	GG	GG	CC	GG	GG	AA	AA	CC	CC	GG	AA
142-1	AA	AA	GG	CC	TT	AA	CC	CC	AA	TT	CT	GG	AA	GG	AG	GT	TC	AT	AA	GG	CT	TC	GA	CT	TC	TC	TG	GG	TT	CC	CC	GG	CC	TT	TT	AA	AA	GG	AA	AA	TT	CC	AA	AA	AA	CC	CC	CC	TT
142-2
144	GG	GG	AA	TT	CC	GG	GG	TT	GG	AA	CC	AA	GG	AA	AA	TT	CC	TT	AA	GG	CC	TT	GG	CC	TT	TT	TT	GG	TT	CC	CC	GG	CC	TT	GG	AA	AA	GG	AA	AA	TT	CC	AA	GG	GG	CC	CC	CC	TT
145	GG	GG	AA	TT	CC	GG	GG	TT	GG	AA	TT	GG	AA	GG	GG	TT	CC	TT	AA	GG	CC	TT	GG	CC	TT	TT	TT	GG	TT	CC	CC	GG	CC	NN	GG	AA	AA	GG	AA	AA	TT	CC	AA	GG	GG	TT	TT	CC	TT
146	GG	GG	AA	TT	CC	GG	GG	TT	GG	AA	TT	GG	AA	GG	GG	TT	CC	TT	AA	GG	CC	TT	GG	CC	TT	TT	TT	GG	TT	CC	CC	GG	CC	TT	GG	AA	AA	GG	AA	AA	TT	CC	AA	GG	GG	CC	CC	CC	TT
147	GG	GG	AA	TT	CC	GG	GG	TT	GG	AA	TT	GG	AA	GG	GG	TT	CC	TT	AA	GG	TT	CC	AA	TT	CC	CC	GG	GG	TT	CC	CC	GG	CC	TT	TT	AA	AA	GG	AA	AA	TT	CC	AA	AA	AA	CC	CC	CC	TT
148-1	AG	AG	GA	CT	CC	AG	GG	TT	GG	AA	TT	GG	AA	GG	GG	TT	CC	TT	AA	GG	CC	TT	GG	CC	TT	TT	TT	GG	TT	TC	CC	GG	CC	TT	GG	AA	AA	GG	AA	AA	TT	GG	GG	AA	AA	CC	CC	CC	TT
148-2	AG	AG	GA	CT	TC	AG	GG	TT	GG	AA	TT	GG	AA	GG	GG	TT	CC	TT	GG	AA	CC	TT	GG	CC	TT	TT	TT	AA	CC	TT	TT	AA	TT	CC	GG	CC	GG	TT	GG	GG	CC	GG	GG	AA	AA	CC	CC	CC	TT
150
151	GG	GG	AA	TT	CC	GG	GG	TT	GG	AA	CC	AA	AA	GG	GG	GG	CC	TT	GG	AA	CC	TT	GG	CC	TT	TT	TT	AA	CC	TT	TT	AA	TT	CC	GG	CC	GG	TT	GG	GG	CC	GG	GG	AA	AA	CC	CC	GG	AA
152	GG	GG	AA	TT	CC	GG	GG	TT	GG	AA	TT	GG	AA	GG	GG	TT	CC	TT	AA	GG	TT	CC	AA	TT	CC	CC	GG	GG	TT	CC	CC	GG	CC	TT	GG	AA	AA	GG	AA	AA	TT	CC	AA	GG	GG	TT	TT	CC	TT
153	GG	GG	AA	TT	CC	GG	GG	TT	GG	AA	TT	GG	AA	GG	GG	TT	CC	TT	AA	GG	TT	CC	AA	TT	CC	CC	GG	GG	TT	CC	CC	GG	CC	TT	GG	AA	AA	GG	AA	AA	TT	CC	AA	GG	GG	TT	TT	CC	TT
P1-LH1	GG	GG	AA	TT	CC	GG	GG	TT	GG	AA	TT	GG	AA	GG	GG	TT	CC	TT	AA	GG	CC	TT	GG	CC	TT	TT	TT	GG	TT	CC	CC	GG	CC	NN	GG	AA	AA	GG	AA	AA	TT	CC	AA	GG	GG	TT	TT	CC	TT
P2-AX1	AA	AA	GG	CC	TT	AA	CC	CC	AA	TT	CC	GG	AA	GG	AA	GT	TC	AT	AG	GA	CT	TC	GA	CT	TC	TC	TG	GA	CT	TC	CT	GA	TC	CT	GG	CA	GA	TG	GA	GA	CT	CC	AA	GG	GG	TT	TT	CC	TT
158	AA	AA	GG	CC	TT	AA	CC	CC	AA	TT	CC	GG	AA	GG	AA	GG	TT	AA	GG	AA	CC	TT	GG	CC	TT	TT	TT	AA	CC	TT	TT	AA	TT	CC	GG	CC	GG	TT	GG	GG	CC	GG	GG	AA	AA	CC	CC	GG	AA
159	AA	AA	GG	CC	TT	AA	CC	CC	AA	TT	CC	GG	AA	GG	AA	TT	CC	TT	AA	GG	CC	TT	GG	CC	TT	TT	TT	GG	TT	CC	CC	GG	CC	TT	TT	AA	AA	GG	AA	AA	TT	CC	AA	GG	GG	TT	TT	CC	TT
161	GG	GG	AA	TT	CC	GG	GG	TT	GG	AA	CC	GG	AA	GG	AA	GG	TT	AA	GG	AA	CC	TT	GG	CC	TT	TT	TT	AA	CC	TT	TT	AA	TC	CT	GG	CC	GG	TT	GG	GG	CC	GG	GG	AA	AA	CC	CC	GG	AA
163
164	GG	GG	AA	TT	CC	GG	GG	TT	GG	AA	TT	GG	AA	GG	GG	TT	CC	TT	GG	AA	CC	TT	GG	CC	TT	TT	TT	AA	CC	TT	TT	AA	TT	CC	GG	CC	GG	TT	GG	GG	CC	GG	GG	AA	AA	CC	CC	GG	AA
183	GG	GG	AA	TT	CC	GG	GG	TT	GG	AA	CC	AA	AA	GG	GG	TT	CC	TT	AA	GG	TT	CC	AA	TT	CC	CC	GG	GG	TT	CC	CC	GG	CC	TT	TT	AA	AA	GG	AA	AA	TT	GC	GA	AA	AA	CC	CC	GC	AA
[truncated: 1,186 more columns]
